# Supplementary material for: Membrane-based TBADT recovery as a strategy to increase the sustainability of continuous-flow photocatalytic HAT transformations
Source: Nat Commun. 2022 Oct 18;13:6147. doi: 10.1038/s41467-022-33821-9 (PMC9579200; doi:10.1038/s41467-022-33821-9)
Supplement: Supplementary file 2 — Source Data [file 41467_2022_33821_MOESM2_ESM.xlsx]

## Sheet: Figure 1
Stage 1
Time / h	TBADT concentration / μM		P/R ratio	TBADT recovery	Permeate flux / (L/(h·m2))
	Permeate	Retentate
1.68333	13.8469	1263.38	1.32882	53.7022	21.3953
3.2	11.6397	1689.08	1.08449	80.2126	19.3324
5.3	19.6244	1985.08	0.91559	99.103	18.9952
6.6	16.1046	1893.46	0.9504	99.1981	18.7461
7.9	16.3703	1956.47	0.94421	99.2161	18.4484
9.75	12.8383	1910.22	0.85849	99.4263	18.4168
Stage 2
Time / h	TBADT concentration / μM		P/R ratio	TBADT recovery	Permeate flux / (L/(h·m2))
	Permeate	Retentate
1.55	54.8413	1874.6	3.86891	20.4849	15.0423
2.68333	54.3575	3987.25	2.29966	64.2928	13.9371
4	41.4129	4739.97	1.88543	87.4022	12.9357
5.5	31.832	5085.09	1.81409	96.1432	12.6557
7.23333	27.0597	5259.61	1.75704	99.1041	12.4997

## Sheet: Figure 2
Time / h	Fraction yield in Permeate	TON in Permeate	TBADT concentration / μM		Permeate flux / (L/(h·m2))
			Permeate	Retentate	Permeate_1	Permeate_2
0.43333	82.5678	82.5678	10.4914	11.909	8.89458	17.5558
1	82.9274	82.9274	0.41294	2.54746	9.68091	17.557
1.55	81.5535	81.5535	5.88616	2.34944	9.89448	17.3214
3	57.4897	144.337	2.26111	7.81764	10.0838	17.557
4	73.7021	286.376	4.88354	3.36462	9.90175	16.942
5.06667	80.038	450.908	2.76676	3.82802	9.87401	16.8351
6.06667	79.5493	604.215	5.44051	5.21684	9.47122	16.4031
7	80.8562	749.653	4.09225	6.52442	9.65014	15.8213
8.5	84.683	994.455	4.50156	5.34287	9.60213	15.4278
21.6833	73.0537	2358.19	9.88414	6.85769	8.77539	13.1749

## Sheet: Figure 4
Figure 4(A)					Figure 4(B)
Time / h	Fraction yield in Permeate	TON in Permeate			Time / h	Fraction yield in Permeate	TON in Permeate
2.71667	86.9093	52.1456			1.41667	78.2643	118.619
3.86667	86.1841	51.7105			2.43333	76.6027	112.51
5.08333	86.9527	52.1716			3	73.9966	106.37
6.26667	87.7736	52.6641			3.8	75.0867	107.585
18.8167	78.5839	1643.23			4.38333	48.4598	237.336
19.3667	79.8701	1718.05			5	63.804	417.934
22.45	80.7002	2116.31			17.9	72.2096	4442.03
24.5667	82.1103	2394.49			21.4833	74.1786	5518.55
27.5333	83.0608	2728.21			23.85	72.8897	6217.19
28.95	82.7605	2887			27.35	76.4908	7142.43
42.75	80.8504	4252.66			30.9333	75.4177	8018.03
45.2333	81.0846	4478.58
48.2833	80.4625	4753.93
52.8333	83.7412	5154.01
67.5667	80.6137	6365.47
